# Supplementary material for: Νovel Polylactic Acid/Tetraethyl Citrate Self-Healable Active Packaging Films Applied to Pork Fillets’ Shelf-Life Extension
Source: Polymers (Basel). 2024 Apr 17;16(8):1130. doi: 10.3390/polym16081130 (PMC11054538; doi:10.3390/polym16081130)
Supplement: Supplementary file 1 [file polymers-16-01130-s001.zip]

Archive with 3 entries (3 files):
- video_S2.mp4
- polymers-2951486-supplementary.pdf
- video_S1.mp4
